# Supplementary material for: Adverse Childhood Experiences Predict Common Neurodevelopmental and Behavioral Health Conditions among U.S. Children
Source: Children (Basel). 2021 Aug 31;8(9):761. doi: 10.3390/children8090761 (PMC8471662; doi:10.3390/children8090761)
Supplement: Supplementary file 1 [file children-08-00761-s001.zip]

Archive with 1 entries (1 files):
- children-1352581-supplementary.pdf
